# Supplementary material for: Cross-Omics Analysis of Fenugreek Supplementation Reveals Beneficial Effects Are Caused by Gut Microbiome Changes Not Mammalian Host Physiology
Source: Int J Mol Sci. 2022 Mar 26;23(7):3654. doi: 10.3390/ijms23073654 (PMC8998956; doi:10.3390/ijms23073654)
Supplement: Supplementary file 1 [file ijms-23-03654-s001.zip]

Archive with 2 entries (1 files):
- ijms-1541508-supplementary/
- ijms-1541508-supplementary/ijms-1541508 Supplementary Materials_revised.pdf
